# Supplementary material for: Dynamics of Lipid Profile in Antiretroviral-Naïve HIV-Infected Patients, Treated with TAF-Based Regimens: A Multicenter Observational Study
Source: Biomedicines. 2022 Dec 7;10(12):3164. doi: 10.3390/biomedicines10123164 (PMC9775227; doi:10.3390/biomedicines10123164)
Supplement: Supplementary file 1 [file biomedicines-10-03164-s001.zip]

Archive with 1 entries (1 files):
- biomedicines-2012409-supplementary.pdf
